# Supplementary material for: Closing Diagnostic Gaps in Pediatric HIV: Innovations in Point-of-Care and Digital Monitoring with an Asia–Pacific Implementation Lens—A Systematic Review
Source: Diagnostics (Basel). 2026 Apr 27;16(9):1306. doi: 10.3390/diagnostics16091306 (PMC13164136; doi:10.3390/diagnostics16091306)
Supplement: Supplementary file 1 [file diagnostics-16-01306-s001.zip]

Archive with 3 entries (3 files):
- diagnostics-4226276-PRISMA_2020_Checklist_Completed.pdf
- Supplementary_Tables.pdf
- Supplementary_TextS1_PRISMA.pdf
